# Supplementary material for: Auger Emitter Conjugated PARP Inhibitor for Therapy in Triple Negative Breast Cancers: A Comparative In-Vitro Study
Source: Cancers (Basel). 2022 Jan 4;14(1):230. doi: 10.3390/cancers14010230 (PMC8750932; doi:10.3390/cancers14010230)
Supplement: Supplementary file 1 [file cancers-14-00230-s001.zip]

Archive with 1 entries (1 files):
- cancers-1490721 - sup.pdf
